# Supplementary material for: Focal optogenetic suppression in macaque area MT biases direction discrimination and decision confidence, but only transiently
Source: eLife. 2018 Jul 27;7:e36523. doi: 10.7554/eLife.36523 (PMC6086666; doi:10.7554/eLife.36523)
Supplement: Figure 1—source data 1. [file elife-36523-fig1-data1.zip › Figure_1_source_data_1/functions/makeTickLabel.m]

function label = makeTickLabel(YTicks, Interval)

% 
% function label = makeTickLabel(YTicks, Interval)
% 
% creates tick labels by making a cell array of strings of size YTicks. the values of
% cell array are empty unless they correspond to the specified Interval
% Example:
%   makeTickLabel(100:100:1000, 200) returns
%   {'100', '', '300', '', '500', '', '700', '', '900', ''}
% 

label = cell(1, length(YTicks));
    %mod does not function well, if it was we could just use the following line
    % L = find(mod(YTicks-YTicks(1),Interval) < 1e-6);
    %instead we have to rewrite the code for mod
d = (YTicks-YTicks(1))/Interval;
L = find(abs(d-round(d))<1e-6);
YTicks(abs(YTicks)<1e-6) = 0;
for i = L,
    label{i} = num2str(YTicks(i));
end;
