# Supplementary material for: Focal optogenetic suppression in macaque area MT biases direction discrimination and decision confidence, but only transiently
Source: eLife. 2018 Jul 27;7:e36523. doi: 10.7554/eLife.36523 (PMC6086666; doi:10.7554/eLife.36523)
Supplement: Figure 1—source data 1. [file elife-36523-fig1-data1.zip › Figure_1_source_data_1/functions/logistic.m]

function p = logistic(b)
p = 1./(1+exp(-b));
return
