# Supplementary material for: Focal optogenetic suppression in macaque area MT biases direction discrimination and decision confidence, but only transiently
Source: eLife. 2018 Jul 27;7:e36523. doi: 10.7554/eLife.36523 (PMC6086666; doi:10.7554/eLife.36523)
Supplement: Figure 3—source data 1. [file elife-36523-fig3-data1.zip]

Archive with 42 entries (35 files):
- Figure_3_source_data_1/
- Figure_3_source_data_1/.DS_Store
- __MACOSX/
- __MACOSX/Figure_3_source_data_1/
- __MACOSX/Figure_3_source_data_1/._.DS_Store
- Figure_3_source_data_1/run_for_fig3.m
- __MACOSX/Figure_3_source_data_1/._run_for_fig3.m
- Figure_3_source_data_1/functions/
- Figure_3_source_data_1/functions/.DS_Store
- __MACOSX/Figure_3_source_data_1/functions/
- __MACOSX/Figure_3_source_data_1/functions/._.DS_Store
- Figure_3_source_data_1/functions/MonteCarloLight.m
- __MACOSX/Figure_3_source_data_1/functions/._MonteCarloLight.m
- Figure_3_source_data_1/functions/Icon
- __MACOSX/Figure_3_source_data_1/functions/._Icon
- Figure_3_source_data_1/functions/LightHeatPlotter.m
- __MACOSX/Figure_3_source_data_1/functions/._LightHeatPlotter.m
- Figure_3_source_data_1/functions/boundedline.m
- __MACOSX/Figure_3_source_data_1/functions/._boundedline.m
- Figure_3_source_data_1/functions/changeAxesFontSize.m
- __MACOSX/Figure_3_source_data_1/functions/._changeAxesFontSize.m
- Figure_3_source_data_1/functions/fspecial.m
- __MACOSX/Figure_3_source_data_1/functions/._fspecial.m
- Figure_3_source_data_1/functions/calc_mean.m
- __MACOSX/Figure_3_source_data_1/functions/._calc_mean.m
- Figure_3_source_data_1/functions/nanconv.m
- __MACOSX/Figure_3_source_data_1/functions/._nanconv.m
- Figure_3_source_data_1/functions/smoothRaster.m
- __MACOSX/Figure_3_source_data_1/functions/._smoothRaster.m
- __MACOSX/Figure_3_source_data_1/._functions
- Figure_3_source_data_1/data/
- Figure_3_source_data_1/data/.DS_Store
- __MACOSX/Figure_3_source_data_1/data/
- __MACOSX/Figure_3_source_data_1/data/._.DS_Store
- Figure_3_source_data_1/data/Icon
- __MACOSX/Figure_3_source_data_1/data/._Icon
- Figure_3_source_data_1/data/data_MU.mat
- Figure_3_source_data_1/data/data_SU.mat
- Figure_3_source_data_1/data/trialRaster_dotsOff.mat
- Figure_3_source_data_1/data/dataVaryPower.mat
- __MACOSX/Figure_3_source_data_1/._data
- __MACOSX/._Figure_3_source_data_1
