# Supplementary material for: Focal optogenetic suppression in macaque area MT biases direction discrimination and decision confidence, but only transiently
Source: eLife. 2018 Jul 27;7:e36523. doi: 10.7554/eLife.36523 (PMC6086666; doi:10.7554/eLife.36523)
Supplement: Figure 3—source data 1. [file elife-36523-fig3-data1.zip › Figure_3_source_data_1/functions/calc_mean.m]

function [m, m_se, m_var] = calc_mean(sig, p, p_set)

% calc_mean : calculates mean (and se, and variance) of variable 'sig'
% after grouping by variable p

m = nan(size(p_set,1),size(sig,2));
m_se = nan(size(m));
m_var = nan(size(m));
if iscell(p_set)
    for i = 1 : length(p_set)
        I = ismember(p,p_set{i});
        m(i,:) = nanmean(sig(I,:), 1);
        if sum(I)>2
            m_se(i,:) = nanstd(sig(I,:))./sqrt(sum(~isnan(sig(I,:)),1));
            m_var(i,:) = nanvar(sig(I,:));
        else
            m_se(i,:) = NaN;
            m_var(i,:) = NaN;
        end
    end
else
    for i = 1 : length(p_set)
        I = ismember(p,p_set(i,:),'rows');
        m(i,:) = nanmean(sig(I,:), 1);
        if sum(I)>2
            m_se(i,:) = nanstd(sig(I,:)) ./ sqrt(sum(~isnan(sig(I,:)),1));
            m_var(i,:) = nanvar(sig(I,:));
        else
            m_se(i,:) = NaN;
            m_var(i,:) = NaN;
        end
    end
end

return
